# Supplementary material for: Whole genome sequencing of Clostridioides difficile PCR ribotype 046 suggests transmission between pigs and humans
Source: PLoS One. 2020 Dec 21;15(12):e0244227. doi: 10.1371/journal.pone.0244227 (PMC7751860; doi:10.1371/journal.pone.0244227)
Supplement: S1 Table — All isolates presented with location of isolation, year of isolation, European Nucleotide Archive accession, average coverage, and percentage of good cgMLST targets. (XLSX) [file pone.0244227.s001.xlsx]

## Sheet: Blad1
Isolate	Location of isolation	Isolated (year)	ENA accession	Average coverage in Velvet assembly	% of good cgMLST targets Ridom™Seqsphere+	% of good cgMLST targets 1928D
P1	Farm A	2012	ERS3882235	114	99.4	98.5
P2	Farm A	2012	ERS3882236	109	99.3	98.4
P3	Farm A	2012	ERS3882237	103	99.6	98.5
P4	Farm A	2012	ERS3882238	72	99.5	98.3
P5	Farm A	2012	ERS3882239	67	99.5	98.4
P6	Farm A	2012	ERS3882240	74	99.4	98.2
P7	Farm A	2012	ERS3882241	64	99.1	98
P8	Farm A	2012	ERS3882242	118	99.6	98.8
P9	Farm A	2012	ERS3882243	120	99.6	98.7
P10	Farm A	2012	ERS3882244	98	99.6	98.7
P11	Farm A	2017	ERS3882245	121	99.6	98.6
P12	Farm A	2017	ERS3882246	104	99.4	98.5
P13	Farm A	2017	ERS3882247	84	99.3	98.2
P14	Farm A	2017	ERS3882248	103	99.3	98.2
P15	Farm A	2017	ERS3882249	75	99.1	97.8
P16	Farm A	2017	ERS3882250	110	99.5	98.7
P17	Farm A	2017	ERS3882251	107	99.5	98.7
P18	Farm A	2017	ERS3882252	117	99.5	98.7
P19	Farm A	2017	ERS3882253	118	98	97.3
P20	Farm A	2017	ERS3882254	115	99.5	98.8
P21	Farm B	2012	ERS3882255	121	99.4	98.7
P22	Farm C	2012	ERS3882256	122	99.6	98.9
E1	Farm A (water)	2013	ERS3882257	93	99.6	98.7
E2	Farm A (Soil)	2013	ERS3882258	95	99.6	98.7
E3	Farm A (Soil)	2013	ERS3882259	122	99.6	98.8
E4	Farm A (water)	2017	ERS3882260	70	97.9	95.5
E5	Fram A (Soil)	2017	ERS3882261	123	99.6	98.8
E6	Farm A (Soil)	2017	ERS3882262	121	99.6	98.8
E7	Stream 1 km from Farm C	2013	ERS3882263	114	99.6	98.8
H1	Örebro	2010	ERS3882264	113	99.4	98.3
H2	Eksjö	2011	ERS3882265	100	99.6	98.7
H3	Eksjö	2011	ERS3882266	115	98.9	97.6
H4	Jönköping	2012	ERS3882267	113	99.5	98.6
H5	Örebro	2012	ERS3882268	95	98.2	96.3
H6	Linköping	2012	ERS3882269	84	99.3	98.6
H7	Linköping	2012	ERS3882270	97	99.5	98.7
H8	Örebro	2012	ERS3882271	114	99.3	98
H9	Linköping	2012	ERS3882272	92	99.2	98.6
H10	Eskilstuna	2015	ERS3882273	84	99.4	98.4
H11	Göteborg	2016	ERS3882274	102	99.3	98.3
H12	Halmstad	2016	ERS3882275	101	99.4	98.5
H13	Karlstad	2016	ERS3882276	112	99.5	98.6
H14	Jönköping	2016	ERS3882277	67	97.8	96.8
H15	Karlskrona	2016	ERS3882278	82	99.1	98
H16	Linköping	2017	ERS3882279	107	99.5	98.7
H17	Trollhätan	2017	ERS3882280	106	99.6	98.8
H18	Visby	2017	ERS3882281	101	99.5	98.7
