# Supplementary material for: Whole genome sequencing of Clostridioides difficile PCR ribotype 046 suggests transmission between pigs and humans
Source: PLoS One. 2020 Dec 21;15(12):e0244227. doi: 10.1371/journal.pone.0244227 (PMC7751860; doi:10.1371/journal.pone.0244227)
Supplement: S2 Table — List of core genes of the 1928 diagnostic platform core genome multilocus sequence typing scheme, gene names are the annotated genes from the strain 630 delta erm seed genome(NCBI RefSeq assembly accession number GCF_002080065.1) and all annotated genes and their exact position can be found on the chromosomal unit of the genome (NCBI RefSeq assembly accession number NZ_CP016318.1). (XLSX) [file pone.0244227.s002.xlsx]

## Sheet: cdiff_genes_list
CDIF630erm_RS00005
CDIF630erm_RS00010
CDIF630erm_RS00015
CDIF630erm_RS00020
CDIF630erm_RS00025
CDIF630erm_RS00030
CDIF630erm_RS00035
CDIF630erm_RS00040
CDIF630erm_RS00045
CDIF630erm_RS00050
CDIF630erm_RS00055
CDIF630erm_RS00110
CDIF630erm_RS00120
CDIF630erm_RS00135
CDIF630erm_RS00140
CDIF630erm_RS00145
CDIF630erm_RS00150
CDIF630erm_RS00155
CDIF630erm_RS00390
CDIF630erm_RS00395
CDIF630erm_RS00400
CDIF630erm_RS00405
CDIF630erm_RS00410
CDIF630erm_RS00420
CDIF630erm_RS00425
CDIF630erm_RS00430
CDIF630erm_RS00435
CDIF630erm_RS00440
CDIF630erm_RS00450
CDIF630erm_RS00455
CDIF630erm_RS00460
CDIF630erm_RS00465
CDIF630erm_RS00475
CDIF630erm_RS00480
CDIF630erm_RS00485
CDIF630erm_RS00490
CDIF630erm_RS00500
CDIF630erm_RS00505
CDIF630erm_RS00510
CDIF630erm_RS00515
CDIF630erm_RS00520
CDIF630erm_RS00525
CDIF630erm_RS00530
CDIF630erm_RS00540
CDIF630erm_RS00545
CDIF630erm_RS00550
CDIF630erm_RS00555
CDIF630erm_RS00560
CDIF630erm_RS00570
CDIF630erm_RS00575
CDIF630erm_RS00580
CDIF630erm_RS00590
CDIF630erm_RS00595
CDIF630erm_RS00600
CDIF630erm_RS00605
CDIF630erm_RS00610
CDIF630erm_RS00615
CDIF630erm_RS00620
CDIF630erm_RS00625
CDIF630erm_RS00630
CDIF630erm_RS00635
CDIF630erm_RS00640
CDIF630erm_RS00645
CDIF630erm_RS00650
CDIF630erm_RS00660
CDIF630erm_RS00665
CDIF630erm_RS00670
CDIF630erm_RS00675
CDIF630erm_RS00680
CDIF630erm_RS00685
CDIF630erm_RS00690
CDIF630erm_RS00695
CDIF630erm_RS00700
CDIF630erm_RS00705
CDIF630erm_RS00710
CDIF630erm_RS00715
CDIF630erm_RS00720
CDIF630erm_RS00725
CDIF630erm_RS00730
CDIF630erm_RS00735
CDIF630erm_RS00740
CDIF630erm_RS00745
CDIF630erm_RS00750
CDIF630erm_RS00755
CDIF630erm_RS00760
CDIF630erm_RS00765
CDIF630erm_RS00770
CDIF630erm_RS00775
CDIF630erm_RS00780
CDIF630erm_RS00785
CDIF630erm_RS00790
CDIF630erm_RS00795
CDIF630erm_RS00800
CDIF630erm_RS00805
CDIF630erm_RS00810
CDIF630erm_RS00815
CDIF630erm_RS00825
CDIF630erm_RS00835
CDIF630erm_RS00840
CDIF630erm_RS00845
CDIF630erm_RS00850
CDIF630erm_RS00985
CDIF630erm_RS00990
CDIF630erm_RS00995
CDIF630erm_RS01095
CDIF630erm_RS01100
CDIF630erm_RS01105
CDIF630erm_RS01110
CDIF630erm_RS01115
CDIF630erm_RS01125
CDIF630erm_RS01130
CDIF630erm_RS01135
CDIF630erm_RS01140
CDIF630erm_RS01145
CDIF630erm_RS01150
CDIF630erm_RS01155
CDIF630erm_RS01160
CDIF630erm_RS01165
CDIF630erm_RS01170
CDIF630erm_RS01175
CDIF630erm_RS01180
CDIF630erm_RS01185
CDIF630erm_RS01190
CDIF630erm_RS01195
CDIF630erm_RS01200
CDIF630erm_RS01205
CDIF630erm_RS01210
CDIF630erm_RS01215
CDIF630erm_RS01220
CDIF630erm_RS01225
CDIF630erm_RS01230
CDIF630erm_RS01235
CDIF630erm_RS01245
CDIF630erm_RS01250
CDIF630erm_RS01255
CDIF630erm_RS01260
CDIF630erm_RS01265
CDIF630erm_RS01270
CDIF630erm_RS01275
CDIF630erm_RS01280
CDIF630erm_RS01285
CDIF630erm_RS01290
CDIF630erm_RS01295
CDIF630erm_RS01300
CDIF630erm_RS01310
CDIF630erm_RS01315
CDIF630erm_RS01325
CDIF630erm_RS01340
CDIF630erm_RS01380
CDIF630erm_RS01385
CDIF630erm_RS01390
CDIF630erm_RS01400
CDIF630erm_RS01405
CDIF630erm_RS01410
CDIF630erm_RS01415
CDIF630erm_RS01420
CDIF630erm_RS01425
CDIF630erm_RS01430
CDIF630erm_RS01435
CDIF630erm_RS01445
CDIF630erm_RS01450
CDIF630erm_RS01455
CDIF630erm_RS01460
CDIF630erm_RS01490
CDIF630erm_RS01500
CDIF630erm_RS01505
CDIF630erm_RS01510
CDIF630erm_RS01515
CDIF630erm_RS01520
CDIF630erm_RS01525
CDIF630erm_RS01530
CDIF630erm_RS01535
CDIF630erm_RS01540
CDIF630erm_RS01545
CDIF630erm_RS01550
CDIF630erm_RS01555
CDIF630erm_RS01560
CDIF630erm_RS01565
CDIF630erm_RS01575
CDIF630erm_RS01585
CDIF630erm_RS01590
CDIF630erm_RS01595
CDIF630erm_RS01600
CDIF630erm_RS01605
CDIF630erm_RS01610
CDIF630erm_RS01615
CDIF630erm_RS01635
CDIF630erm_RS01640
CDIF630erm_RS01655
CDIF630erm_RS01660
CDIF630erm_RS01665
CDIF630erm_RS01670
CDIF630erm_RS01685
CDIF630erm_RS01690
CDIF630erm_RS01695
CDIF630erm_RS01710
CDIF630erm_RS01720
CDIF630erm_RS01725
CDIF630erm_RS01765
CDIF630erm_RS01800
CDIF630erm_RS01810
CDIF630erm_RS01815
CDIF630erm_RS01825
CDIF630erm_RS01830
CDIF630erm_RS01850
CDIF630erm_RS01865
CDIF630erm_RS01870
CDIF630erm_RS01875
CDIF630erm_RS01880
CDIF630erm_RS01885
CDIF630erm_RS01890
CDIF630erm_RS01900
CDIF630erm_RS01910
CDIF630erm_RS01920
CDIF630erm_RS01925
CDIF630erm_RS01930
CDIF630erm_RS01935
CDIF630erm_RS01945
CDIF630erm_RS01950
CDIF630erm_RS01955
CDIF630erm_RS01960
CDIF630erm_RS01965
CDIF630erm_RS01970
CDIF630erm_RS01975
CDIF630erm_RS01980
CDIF630erm_RS01990
CDIF630erm_RS01995
CDIF630erm_RS02000
CDIF630erm_RS02005
CDIF630erm_RS02010
CDIF630erm_RS02015
CDIF630erm_RS02020
CDIF630erm_RS02025
CDIF630erm_RS02030
CDIF630erm_RS02035
CDIF630erm_RS02045
CDIF630erm_RS02050
CDIF630erm_RS02055
CDIF630erm_RS02065
CDIF630erm_RS02070
CDIF630erm_RS02080
CDIF630erm_RS02085
CDIF630erm_RS02090
CDIF630erm_RS02095
CDIF630erm_RS02105
CDIF630erm_RS02110
CDIF630erm_RS02115
CDIF630erm_RS02120
CDIF630erm_RS02130
CDIF630erm_RS02140
CDIF630erm_RS02145
CDIF630erm_RS02155
CDIF630erm_RS02160
CDIF630erm_RS02180
CDIF630erm_RS02190
CDIF630erm_RS02210
CDIF630erm_RS02215
CDIF630erm_RS02230
CDIF630erm_RS02235
CDIF630erm_RS02250
CDIF630erm_RS02255
CDIF630erm_RS02265
CDIF630erm_RS02270
CDIF630erm_RS02280
CDIF630erm_RS02290
CDIF630erm_RS02305
CDIF630erm_RS02315
CDIF630erm_RS02320
CDIF630erm_RS02325
CDIF630erm_RS02330
CDIF630erm_RS02335
CDIF630erm_RS02340
CDIF630erm_RS02345
CDIF630erm_RS02350
CDIF630erm_RS02360
CDIF630erm_RS02365
CDIF630erm_RS02370
CDIF630erm_RS02375
CDIF630erm_RS02565
CDIF630erm_RS02580
CDIF630erm_RS02585
CDIF630erm_RS02590
CDIF630erm_RS02595
CDIF630erm_RS02600
CDIF630erm_RS02605
CDIF630erm_RS02610
CDIF630erm_RS02615
CDIF630erm_RS02630
CDIF630erm_RS02635
CDIF630erm_RS02640
CDIF630erm_RS02645
CDIF630erm_RS02845
CDIF630erm_RS02865
CDIF630erm_RS02870
CDIF630erm_RS02875
CDIF630erm_RS02890
CDIF630erm_RS02895
CDIF630erm_RS02905
CDIF630erm_RS02910
CDIF630erm_RS02915
CDIF630erm_RS02940
CDIF630erm_RS02960
CDIF630erm_RS02965
CDIF630erm_RS02970
CDIF630erm_RS02975
CDIF630erm_RS02985
CDIF630erm_RS02995
CDIF630erm_RS03000
CDIF630erm_RS03005
CDIF630erm_RS03010
CDIF630erm_RS03015
CDIF630erm_RS03020
CDIF630erm_RS03025
CDIF630erm_RS03030
CDIF630erm_RS03035
CDIF630erm_RS03040
CDIF630erm_RS03045
CDIF630erm_RS03050
CDIF630erm_RS03055
CDIF630erm_RS03060
CDIF630erm_RS03065
CDIF630erm_RS03075
CDIF630erm_RS03080
CDIF630erm_RS03085
CDIF630erm_RS03090
CDIF630erm_RS03095
CDIF630erm_RS03100
CDIF630erm_RS03105
CDIF630erm_RS03110
CDIF630erm_RS03115
CDIF630erm_RS03120
CDIF630erm_RS03125
CDIF630erm_RS03130
CDIF630erm_RS03135
CDIF630erm_RS03140
CDIF630erm_RS03275
CDIF630erm_RS03280
CDIF630erm_RS03285
CDIF630erm_RS03290
CDIF630erm_RS03300
CDIF630erm_RS03315
CDIF630erm_RS03320
CDIF630erm_RS03340
CDIF630erm_RS03345
CDIF630erm_RS03350
CDIF630erm_RS03355
CDIF630erm_RS03360
CDIF630erm_RS03365
CDIF630erm_RS03375
CDIF630erm_RS03380
CDIF630erm_RS03385
CDIF630erm_RS03390
CDIF630erm_RS03395
CDIF630erm_RS03400
CDIF630erm_RS03405
CDIF630erm_RS03410
CDIF630erm_RS03415
CDIF630erm_RS03420
CDIF630erm_RS03425
CDIF630erm_RS03430
CDIF630erm_RS03435
CDIF630erm_RS03440
CDIF630erm_RS03445
CDIF630erm_RS03450
CDIF630erm_RS03455
CDIF630erm_RS03460
CDIF630erm_RS03465
CDIF630erm_RS03475
CDIF630erm_RS03480
CDIF630erm_RS03485
CDIF630erm_RS03490
CDIF630erm_RS03495
CDIF630erm_RS03500
CDIF630erm_RS03505
CDIF630erm_RS03510
CDIF630erm_RS03520
CDIF630erm_RS03525
CDIF630erm_RS03535
CDIF630erm_RS03540
CDIF630erm_RS03545
CDIF630erm_RS03555
CDIF630erm_RS03560
CDIF630erm_RS03565
CDIF630erm_RS03570
CDIF630erm_RS03585
CDIF630erm_RS03590
CDIF630erm_RS03600
CDIF630erm_RS03605
CDIF630erm_RS03625
CDIF630erm_RS03650
CDIF630erm_RS03655
CDIF630erm_RS03675
CDIF630erm_RS03680
CDIF630erm_RS03685
CDIF630erm_RS03690
CDIF630erm_RS03695
CDIF630erm_RS03700
CDIF630erm_RS03705
CDIF630erm_RS03710
CDIF630erm_RS03725
CDIF630erm_RS03735
CDIF630erm_RS03745
CDIF630erm_RS03765
CDIF630erm_RS03775
CDIF630erm_RS03780
CDIF630erm_RS03790
CDIF630erm_RS03810
CDIF630erm_RS03815
CDIF630erm_RS03820
CDIF630erm_RS03825
CDIF630erm_RS03830
CDIF630erm_RS03835
CDIF630erm_RS03840
CDIF630erm_RS03845
CDIF630erm_RS03850
CDIF630erm_RS03855
CDIF630erm_RS03865
CDIF630erm_RS03870
CDIF630erm_RS03880
CDIF630erm_RS03885
CDIF630erm_RS03890
CDIF630erm_RS03895
CDIF630erm_RS03905
CDIF630erm_RS03910
CDIF630erm_RS03920
CDIF630erm_RS03925
CDIF630erm_RS03930
CDIF630erm_RS03940
CDIF630erm_RS03945
CDIF630erm_RS03950
CDIF630erm_RS03960
CDIF630erm_RS03965
CDIF630erm_RS03970
CDIF630erm_RS03975
CDIF630erm_RS03985
CDIF630erm_RS03990
CDIF630erm_RS04000
CDIF630erm_RS04030
CDIF630erm_RS04035
CDIF630erm_RS04045
CDIF630erm_RS04050
CDIF630erm_RS04065
CDIF630erm_RS04080
CDIF630erm_RS04085
CDIF630erm_RS04095
CDIF630erm_RS04100
CDIF630erm_RS04105
CDIF630erm_RS04110
CDIF630erm_RS04115
CDIF630erm_RS04120
CDIF630erm_RS04125
CDIF630erm_RS04135
CDIF630erm_RS04145
CDIF630erm_RS04150
CDIF630erm_RS04155
CDIF630erm_RS04175
CDIF630erm_RS04185
CDIF630erm_RS04200
CDIF630erm_RS04205
CDIF630erm_RS04210
CDIF630erm_RS04225
CDIF630erm_RS04235
CDIF630erm_RS04240
CDIF630erm_RS04245
CDIF630erm_RS04250
CDIF630erm_RS04255
CDIF630erm_RS04260
CDIF630erm_RS04265
CDIF630erm_RS04270
CDIF630erm_RS04275
CDIF630erm_RS04280
CDIF630erm_RS04285
CDIF630erm_RS04295
CDIF630erm_RS04300
CDIF630erm_RS04305
CDIF630erm_RS04310
CDIF630erm_RS04315
CDIF630erm_RS04320
CDIF630erm_RS04325
CDIF630erm_RS04330
CDIF630erm_RS04335
CDIF630erm_RS04340
CDIF630erm_RS04345
CDIF630erm_RS04350
CDIF630erm_RS04360
CDIF630erm_RS04365
CDIF630erm_RS04370
CDIF630erm_RS04375
CDIF630erm_RS04380
CDIF630erm_RS04385
CDIF630erm_RS04390
CDIF630erm_RS04395
CDIF630erm_RS04400
CDIF630erm_RS04405
CDIF630erm_RS04410
CDIF630erm_RS04415
CDIF630erm_RS04420
CDIF630erm_RS04425
CDIF630erm_RS04430
CDIF630erm_RS04435
CDIF630erm_RS04440
CDIF630erm_RS04445
CDIF630erm_RS04450
CDIF630erm_RS04455
CDIF630erm_RS04460
CDIF630erm_RS04465
CDIF630erm_RS04470
CDIF630erm_RS04480
CDIF630erm_RS04485
CDIF630erm_RS04490
CDIF630erm_RS04500
CDIF630erm_RS04510
CDIF630erm_RS04520
CDIF630erm_RS04525
CDIF630erm_RS04535
CDIF630erm_RS04540
CDIF630erm_RS04545
CDIF630erm_RS04550
CDIF630erm_RS04555
CDIF630erm_RS04560
CDIF630erm_RS04565
CDIF630erm_RS04575
CDIF630erm_RS04580
CDIF630erm_RS04585
CDIF630erm_RS04590
CDIF630erm_RS04595
CDIF630erm_RS04640
CDIF630erm_RS04645
CDIF630erm_RS04650
CDIF630erm_RS04655
CDIF630erm_RS04660
CDIF630erm_RS04665
CDIF630erm_RS04670
CDIF630erm_RS04675
CDIF630erm_RS04680
CDIF630erm_RS04685
CDIF630erm_RS04690
CDIF630erm_RS04700
CDIF630erm_RS04705
CDIF630erm_RS04710
CDIF630erm_RS04715
CDIF630erm_RS04725
CDIF630erm_RS04730
CDIF630erm_RS04735
CDIF630erm_RS04740
CDIF630erm_RS04745
CDIF630erm_RS04750
CDIF630erm_RS04755
CDIF630erm_RS04760
CDIF630erm_RS04765
CDIF630erm_RS04790
CDIF630erm_RS04795
CDIF630erm_RS04800
CDIF630erm_RS04805
CDIF630erm_RS04810
CDIF630erm_RS04815
CDIF630erm_RS04820
CDIF630erm_RS04825
CDIF630erm_RS04830
CDIF630erm_RS04840
CDIF630erm_RS04845
CDIF630erm_RS04850
CDIF630erm_RS04855
CDIF630erm_RS04865
CDIF630erm_RS04880
CDIF630erm_RS04885
CDIF630erm_RS04890
CDIF630erm_RS04895
CDIF630erm_RS04900
CDIF630erm_RS04910
CDIF630erm_RS04915
CDIF630erm_RS04920
CDIF630erm_RS04925
CDIF630erm_RS04930
CDIF630erm_RS04935
CDIF630erm_RS04940
CDIF630erm_RS04945
CDIF630erm_RS04950
CDIF630erm_RS04955
CDIF630erm_RS04960
CDIF630erm_RS04965
CDIF630erm_RS04970
CDIF630erm_RS04975
CDIF630erm_RS04980
CDIF630erm_RS04985
CDIF630erm_RS04990
CDIF630erm_RS04995
CDIF630erm_RS05000
CDIF630erm_RS05005
CDIF630erm_RS05015
CDIF630erm_RS05020
CDIF630erm_RS05030
CDIF630erm_RS05040
CDIF630erm_RS05045
CDIF630erm_RS05050
CDIF630erm_RS05055
CDIF630erm_RS05065
CDIF630erm_RS05070
CDIF630erm_RS05090
CDIF630erm_RS05095
CDIF630erm_RS05100
CDIF630erm_RS05105
CDIF630erm_RS05110
CDIF630erm_RS05115
CDIF630erm_RS05120
CDIF630erm_RS05125
CDIF630erm_RS05130
CDIF630erm_RS05135
CDIF630erm_RS05140
CDIF630erm_RS05150
CDIF630erm_RS05190
CDIF630erm_RS05195
CDIF630erm_RS05200
CDIF630erm_RS05205
CDIF630erm_RS05215
CDIF630erm_RS05220
CDIF630erm_RS05225
CDIF630erm_RS05230
CDIF630erm_RS05235
CDIF630erm_RS05245
CDIF630erm_RS05250
CDIF630erm_RS05270
CDIF630erm_RS05275
CDIF630erm_RS05280
CDIF630erm_RS05285
CDIF630erm_RS05295
CDIF630erm_RS05300
CDIF630erm_RS05745
CDIF630erm_RS05750
CDIF630erm_RS05755
CDIF630erm_RS05760
CDIF630erm_RS05765
CDIF630erm_RS05770
CDIF630erm_RS05775
CDIF630erm_RS05780
CDIF630erm_RS05785
CDIF630erm_RS05795
CDIF630erm_RS05800
CDIF630erm_RS05805
CDIF630erm_RS05810
CDIF630erm_RS05815
CDIF630erm_RS05820
CDIF630erm_RS05840
CDIF630erm_RS05855
CDIF630erm_RS05860
CDIF630erm_RS05865
CDIF630erm_RS05870
CDIF630erm_RS05880
CDIF630erm_RS05890
CDIF630erm_RS05895
CDIF630erm_RS05900
CDIF630erm_RS05905
CDIF630erm_RS05910
CDIF630erm_RS05915
CDIF630erm_RS05920
CDIF630erm_RS05925
CDIF630erm_RS05930
CDIF630erm_RS05940
CDIF630erm_RS05945
CDIF630erm_RS05955
CDIF630erm_RS05960
CDIF630erm_RS05965
CDIF630erm_RS05970
CDIF630erm_RS05975
CDIF630erm_RS05980
CDIF630erm_RS05990
CDIF630erm_RS05995
CDIF630erm_RS06000
CDIF630erm_RS06010
CDIF630erm_RS06015
CDIF630erm_RS06055
CDIF630erm_RS06065
CDIF630erm_RS06070
CDIF630erm_RS06080
CDIF630erm_RS06085
CDIF630erm_RS06095
CDIF630erm_RS06100
CDIF630erm_RS06105
CDIF630erm_RS06110
CDIF630erm_RS06120
CDIF630erm_RS06125
CDIF630erm_RS06130
CDIF630erm_RS06145
CDIF630erm_RS06150
CDIF630erm_RS06155
CDIF630erm_RS06160
CDIF630erm_RS06165
CDIF630erm_RS06170
CDIF630erm_RS06175
CDIF630erm_RS06180
CDIF630erm_RS06185
CDIF630erm_RS06200
CDIF630erm_RS06205
CDIF630erm_RS06220
CDIF630erm_RS06225
CDIF630erm_RS06230
CDIF630erm_RS06235
CDIF630erm_RS06240
CDIF630erm_RS06245
CDIF630erm_RS06250
CDIF630erm_RS06260
CDIF630erm_RS06265
CDIF630erm_RS06275
CDIF630erm_RS06280
CDIF630erm_RS06285
CDIF630erm_RS06290
CDIF630erm_RS06295
CDIF630erm_RS06300
CDIF630erm_RS06305
CDIF630erm_RS06310
CDIF630erm_RS06315
CDIF630erm_RS06320
CDIF630erm_RS06505
CDIF630erm_RS06510
CDIF630erm_RS06515
CDIF630erm_RS06520
CDIF630erm_RS06525
CDIF630erm_RS06530
CDIF630erm_RS06535
CDIF630erm_RS06540
CDIF630erm_RS06545
CDIF630erm_RS06555
CDIF630erm_RS06565
CDIF630erm_RS06570
CDIF630erm_RS06580
CDIF630erm_RS06585
CDIF630erm_RS06590
CDIF630erm_RS06595
CDIF630erm_RS06600
CDIF630erm_RS06605
CDIF630erm_RS06610
CDIF630erm_RS06615
CDIF630erm_RS06620
CDIF630erm_RS06625
CDIF630erm_RS06630
CDIF630erm_RS06635
CDIF630erm_RS06640
CDIF630erm_RS06645
CDIF630erm_RS06650
CDIF630erm_RS06655
CDIF630erm_RS06660
CDIF630erm_RS06665
CDIF630erm_RS06670
CDIF630erm_RS06675
CDIF630erm_RS06680
CDIF630erm_RS06685
CDIF630erm_RS06690
CDIF630erm_RS06710
CDIF630erm_RS06715
CDIF630erm_RS06720
CDIF630erm_RS06725
CDIF630erm_RS06730
CDIF630erm_RS06735
CDIF630erm_RS06740
CDIF630erm_RS06745
CDIF630erm_RS06750
CDIF630erm_RS06755
CDIF630erm_RS06760
CDIF630erm_RS06765
CDIF630erm_RS06770
CDIF630erm_RS06775
CDIF630erm_RS06780
CDIF630erm_RS06785
CDIF630erm_RS06790
CDIF630erm_RS06795
CDIF630erm_RS06800
CDIF630erm_RS06805
CDIF630erm_RS06810
CDIF630erm_RS06815
CDIF630erm_RS06820
CDIF630erm_RS06825
CDIF630erm_RS06830
CDIF630erm_RS06835
CDIF630erm_RS06840
CDIF630erm_RS06845
CDIF630erm_RS06850
CDIF630erm_RS06855
CDIF630erm_RS06860
CDIF630erm_RS06865
CDIF630erm_RS06870
CDIF630erm_RS06875
CDIF630erm_RS06885
CDIF630erm_RS06890
CDIF630erm_RS06900
CDIF630erm_RS06905
CDIF630erm_RS06910
CDIF630erm_RS06915
CDIF630erm_RS06920
CDIF630erm_RS06925
CDIF630erm_RS06930
CDIF630erm_RS06940
CDIF630erm_RS06945
CDIF630erm_RS06950
CDIF630erm_RS06955
CDIF630erm_RS06960
CDIF630erm_RS06965
CDIF630erm_RS06970
CDIF630erm_RS06975
CDIF630erm_RS06980
CDIF630erm_RS06985
CDIF630erm_RS06990
CDIF630erm_RS06995
CDIF630erm_RS07005
CDIF630erm_RS07010
CDIF630erm_RS07015
CDIF630erm_RS07020
CDIF630erm_RS07025
CDIF630erm_RS07030
CDIF630erm_RS07035
CDIF630erm_RS07040
CDIF630erm_RS07045
CDIF630erm_RS07050
CDIF630erm_RS07055
CDIF630erm_RS07060
CDIF630erm_RS07070
CDIF630erm_RS07075
CDIF630erm_RS07195
CDIF630erm_RS07200
CDIF630erm_RS07205
CDIF630erm_RS07210
CDIF630erm_RS07215
CDIF630erm_RS07220
CDIF630erm_RS07225
CDIF630erm_RS07230
CDIF630erm_RS07240
CDIF630erm_RS07245
CDIF630erm_RS07250
CDIF630erm_RS07255
CDIF630erm_RS07260
CDIF630erm_RS07265
CDIF630erm_RS07270
CDIF630erm_RS07275
CDIF630erm_RS07280
CDIF630erm_RS07285
CDIF630erm_RS07290
CDIF630erm_RS07295
CDIF630erm_RS07315
CDIF630erm_RS07330
CDIF630erm_RS07335
CDIF630erm_RS07340
CDIF630erm_RS07345
CDIF630erm_RS07350
CDIF630erm_RS07355
CDIF630erm_RS07360
CDIF630erm_RS07365
CDIF630erm_RS07370
CDIF630erm_RS07375
CDIF630erm_RS07380
CDIF630erm_RS07385
CDIF630erm_RS07390
CDIF630erm_RS07395
CDIF630erm_RS07400
CDIF630erm_RS07405
CDIF630erm_RS07410
CDIF630erm_RS07415
CDIF630erm_RS07420
CDIF630erm_RS07425
CDIF630erm_RS07430
CDIF630erm_RS07435
CDIF630erm_RS07440
CDIF630erm_RS07445
CDIF630erm_RS07450
CDIF630erm_RS07455
CDIF630erm_RS07460
CDIF630erm_RS07470
CDIF630erm_RS07475
CDIF630erm_RS07480
CDIF630erm_RS07485
CDIF630erm_RS07490
CDIF630erm_RS07495
CDIF630erm_RS07500
CDIF630erm_RS07505
CDIF630erm_RS07510
CDIF630erm_RS07515
CDIF630erm_RS07525
CDIF630erm_RS07530
CDIF630erm_RS07555
CDIF630erm_RS07560
CDIF630erm_RS07570
CDIF630erm_RS07580
CDIF630erm_RS07585
CDIF630erm_RS07590
CDIF630erm_RS07595
CDIF630erm_RS07600
CDIF630erm_RS07605
CDIF630erm_RS07620
CDIF630erm_RS07630
CDIF630erm_RS07635
CDIF630erm_RS07640
CDIF630erm_RS07650
CDIF630erm_RS07655
CDIF630erm_RS07660
CDIF630erm_RS07665
CDIF630erm_RS07685
CDIF630erm_RS07690
CDIF630erm_RS07695
CDIF630erm_RS07700
CDIF630erm_RS07705
CDIF630erm_RS07710
CDIF630erm_RS07730
CDIF630erm_RS07735
CDIF630erm_RS07740
CDIF630erm_RS07745
CDIF630erm_RS07750
CDIF630erm_RS07755
CDIF630erm_RS07760
CDIF630erm_RS07770
CDIF630erm_RS07775
CDIF630erm_RS07780
CDIF630erm_RS07785
CDIF630erm_RS07790
CDIF630erm_RS07795
CDIF630erm_RS07800
CDIF630erm_RS07805
CDIF630erm_RS07810
CDIF630erm_RS07815
CDIF630erm_RS07820
CDIF630erm_RS07825
CDIF630erm_RS07835
CDIF630erm_RS07860
CDIF630erm_RS07875
CDIF630erm_RS07880
CDIF630erm_RS07885
CDIF630erm_RS07890
CDIF630erm_RS07895
CDIF630erm_RS07900
CDIF630erm_RS07905
CDIF630erm_RS07910
CDIF630erm_RS07915
CDIF630erm_RS07920
CDIF630erm_RS07925
CDIF630erm_RS07930
CDIF630erm_RS07935
CDIF630erm_RS07940
CDIF630erm_RS07945
CDIF630erm_RS07950
CDIF630erm_RS07955
CDIF630erm_RS07960
CDIF630erm_RS07965
CDIF630erm_RS07970
CDIF630erm_RS07975
CDIF630erm_RS07980
CDIF630erm_RS07985
CDIF630erm_RS07990
CDIF630erm_RS07995
CDIF630erm_RS08000
CDIF630erm_RS08005
CDIF630erm_RS08010
CDIF630erm_RS08015
CDIF630erm_RS08020
CDIF630erm_RS08030
CDIF630erm_RS08040
CDIF630erm_RS08045
CDIF630erm_RS08050
CDIF630erm_RS08055
CDIF630erm_RS08060
CDIF630erm_RS08065
CDIF630erm_RS08070
CDIF630erm_RS08080
CDIF630erm_RS08085
CDIF630erm_RS08090
CDIF630erm_RS08095
CDIF630erm_RS08100
CDIF630erm_RS08105
CDIF630erm_RS08120
CDIF630erm_RS08130
CDIF630erm_RS08135
CDIF630erm_RS08140
CDIF630erm_RS08150
CDIF630erm_RS08160
CDIF630erm_RS08165
CDIF630erm_RS08170
CDIF630erm_RS08175
CDIF630erm_RS08180
CDIF630erm_RS08185
CDIF630erm_RS08190
CDIF630erm_RS08195
CDIF630erm_RS08200
CDIF630erm_RS08205
CDIF630erm_RS08210
CDIF630erm_RS08225
CDIF630erm_RS08230
CDIF630erm_RS08235
CDIF630erm_RS08240
CDIF630erm_RS08245
CDIF630erm_RS08265
CDIF630erm_RS08270
CDIF630erm_RS08275
CDIF630erm_RS08290
CDIF630erm_RS08295
CDIF630erm_RS08300
CDIF630erm_RS08305
CDIF630erm_RS08310
CDIF630erm_RS08320
CDIF630erm_RS08325
CDIF630erm_RS08340
CDIF630erm_RS08350
CDIF630erm_RS08355
CDIF630erm_RS08360
CDIF630erm_RS08365
CDIF630erm_RS08375
CDIF630erm_RS08380
CDIF630erm_RS08390
CDIF630erm_RS08410
CDIF630erm_RS08415
CDIF630erm_RS08420
CDIF630erm_RS08425
CDIF630erm_RS08430
CDIF630erm_RS08435
CDIF630erm_RS08450
CDIF630erm_RS08455
CDIF630erm_RS08470
CDIF630erm_RS08480
CDIF630erm_RS08485
CDIF630erm_RS08490
CDIF630erm_RS08495
CDIF630erm_RS08500
CDIF630erm_RS08505
CDIF630erm_RS08510
CDIF630erm_RS08515
CDIF630erm_RS08535
CDIF630erm_RS08540
CDIF630erm_RS08545
CDIF630erm_RS08550
CDIF630erm_RS08555
CDIF630erm_RS08560
CDIF630erm_RS08570
CDIF630erm_RS08575
CDIF630erm_RS08580
CDIF630erm_RS08585
CDIF630erm_RS08595
CDIF630erm_RS08600
CDIF630erm_RS08615
CDIF630erm_RS08625
CDIF630erm_RS08630
CDIF630erm_RS08635
CDIF630erm_RS08640
CDIF630erm_RS08645
CDIF630erm_RS08650
CDIF630erm_RS08655
CDIF630erm_RS08660
CDIF630erm_RS08670
CDIF630erm_RS08675
CDIF630erm_RS08680
CDIF630erm_RS08685
CDIF630erm_RS08690
CDIF630erm_RS08695
CDIF630erm_RS08700
CDIF630erm_RS08710
CDIF630erm_RS08715
CDIF630erm_RS08720
CDIF630erm_RS08725
CDIF630erm_RS08730
CDIF630erm_RS08735
CDIF630erm_RS08740
CDIF630erm_RS08745
CDIF630erm_RS08750
CDIF630erm_RS08755
CDIF630erm_RS08760
CDIF630erm_RS08765
CDIF630erm_RS08770
CDIF630erm_RS08775
CDIF630erm_RS08780
CDIF630erm_RS08785
CDIF630erm_RS08790
CDIF630erm_RS08795
CDIF630erm_RS08800
CDIF630erm_RS08805
CDIF630erm_RS08815
CDIF630erm_RS08820
CDIF630erm_RS08830
CDIF630erm_RS08835
CDIF630erm_RS08840
CDIF630erm_RS08855
CDIF630erm_RS08860
CDIF630erm_RS08865
CDIF630erm_RS08870
CDIF630erm_RS08875
CDIF630erm_RS08880
CDIF630erm_RS08885
CDIF630erm_RS08890
CDIF630erm_RS08920
CDIF630erm_RS08925
CDIF630erm_RS08930
CDIF630erm_RS08935
CDIF630erm_RS08940
CDIF630erm_RS08945
CDIF630erm_RS08950
CDIF630erm_RS08960
CDIF630erm_RS08965
CDIF630erm_RS08970
CDIF630erm_RS08975
CDIF630erm_RS08985
CDIF630erm_RS08990
CDIF630erm_RS08995
CDIF630erm_RS09000
CDIF630erm_RS09005
CDIF630erm_RS09015
CDIF630erm_RS09020
CDIF630erm_RS09025
CDIF630erm_RS09030
CDIF630erm_RS09035
CDIF630erm_RS09040
CDIF630erm_RS09045
CDIF630erm_RS09050
CDIF630erm_RS09055
CDIF630erm_RS09060
CDIF630erm_RS09065
CDIF630erm_RS09070
CDIF630erm_RS09075
CDIF630erm_RS09085
CDIF630erm_RS09095
CDIF630erm_RS09105
CDIF630erm_RS09110
CDIF630erm_RS09115
CDIF630erm_RS09120
CDIF630erm_RS09125
CDIF630erm_RS09135
CDIF630erm_RS09140
CDIF630erm_RS09145
CDIF630erm_RS09150
CDIF630erm_RS09160
CDIF630erm_RS09165
CDIF630erm_RS09170
CDIF630erm_RS09175
CDIF630erm_RS09180
CDIF630erm_RS09210
CDIF630erm_RS09215
CDIF630erm_RS09220
CDIF630erm_RS09225
CDIF630erm_RS09230
CDIF630erm_RS09255
CDIF630erm_RS09260
CDIF630erm_RS09275
CDIF630erm_RS09280
CDIF630erm_RS09285
CDIF630erm_RS09290
CDIF630erm_RS09295
CDIF630erm_RS09305
CDIF630erm_RS09310
CDIF630erm_RS09325
CDIF630erm_RS09330
CDIF630erm_RS09335
CDIF630erm_RS09340
CDIF630erm_RS09355
CDIF630erm_RS09360
CDIF630erm_RS09365
CDIF630erm_RS09370
CDIF630erm_RS09390
CDIF630erm_RS09400
CDIF630erm_RS09405
CDIF630erm_RS09410
CDIF630erm_RS09415
CDIF630erm_RS09430
CDIF630erm_RS09435
CDIF630erm_RS09440
CDIF630erm_RS09445
CDIF630erm_RS09450
CDIF630erm_RS09455
CDIF630erm_RS09465
CDIF630erm_RS09470
CDIF630erm_RS09475
CDIF630erm_RS09480
CDIF630erm_RS09485
CDIF630erm_RS09505
CDIF630erm_RS09510
CDIF630erm_RS09515
CDIF630erm_RS09520
CDIF630erm_RS09525
CDIF630erm_RS09530
CDIF630erm_RS09535
CDIF630erm_RS09545
CDIF630erm_RS09550
CDIF630erm_RS09555
CDIF630erm_RS09560
CDIF630erm_RS09565
CDIF630erm_RS09570
CDIF630erm_RS09575
CDIF630erm_RS09580
CDIF630erm_RS09585
CDIF630erm_RS09590
CDIF630erm_RS09610
CDIF630erm_RS09620
CDIF630erm_RS09625
CDIF630erm_RS09630
CDIF630erm_RS09635
CDIF630erm_RS09640
CDIF630erm_RS09645
CDIF630erm_RS09650
CDIF630erm_RS09655
CDIF630erm_RS09660
CDIF630erm_RS09665
CDIF630erm_RS09670
CDIF630erm_RS09675
CDIF630erm_RS09680
CDIF630erm_RS09685
CDIF630erm_RS09690
CDIF630erm_RS09710
CDIF630erm_RS09715
CDIF630erm_RS09720
CDIF630erm_RS09725
CDIF630erm_RS09730
CDIF630erm_RS09735
CDIF630erm_RS09745
CDIF630erm_RS09750
CDIF630erm_RS09760
CDIF630erm_RS09770
CDIF630erm_RS09775
CDIF630erm_RS09780
CDIF630erm_RS09785
CDIF630erm_RS09795
CDIF630erm_RS09800
CDIF630erm_RS09805
CDIF630erm_RS09810
CDIF630erm_RS09815
CDIF630erm_RS09820
CDIF630erm_RS09850
CDIF630erm_RS09855
CDIF630erm_RS09860
CDIF630erm_RS09865
CDIF630erm_RS09870
CDIF630erm_RS09875
CDIF630erm_RS09885
CDIF630erm_RS09890
CDIF630erm_RS09895
CDIF630erm_RS09905
CDIF630erm_RS09915
CDIF630erm_RS09920
CDIF630erm_RS09925
CDIF630erm_RS09930
CDIF630erm_RS09935
CDIF630erm_RS09945
CDIF630erm_RS09950
CDIF630erm_RS09960
CDIF630erm_RS09965
CDIF630erm_RS09975
CDIF630erm_RS09985
CDIF630erm_RS09990
CDIF630erm_RS09995
CDIF630erm_RS10000
CDIF630erm_RS10005
CDIF630erm_RS10010
CDIF630erm_RS10015
CDIF630erm_RS10020
CDIF630erm_RS10025
CDIF630erm_RS10030
CDIF630erm_RS10035
CDIF630erm_RS10040
CDIF630erm_RS10045
CDIF630erm_RS10055
CDIF630erm_RS10060
CDIF630erm_RS10065
CDIF630erm_RS10075
CDIF630erm_RS10080
CDIF630erm_RS10085
CDIF630erm_RS10095
CDIF630erm_RS10100
CDIF630erm_RS10105
CDIF630erm_RS10110
CDIF630erm_RS10115
CDIF630erm_RS10120
CDIF630erm_RS10125
CDIF630erm_RS10130
CDIF630erm_RS10135
CDIF630erm_RS10140
CDIF630erm_RS10145
CDIF630erm_RS10150
CDIF630erm_RS10155
CDIF630erm_RS10160
CDIF630erm_RS10170
CDIF630erm_RS10175
CDIF630erm_RS10180
CDIF630erm_RS10185
CDIF630erm_RS10190
CDIF630erm_RS10195
CDIF630erm_RS10200
CDIF630erm_RS10205
CDIF630erm_RS10210
CDIF630erm_RS10215
CDIF630erm_RS10220
CDIF630erm_RS10225
CDIF630erm_RS10230
CDIF630erm_RS10235
CDIF630erm_RS10240
CDIF630erm_RS10245
CDIF630erm_RS10265
CDIF630erm_RS10270
CDIF630erm_RS10275
CDIF630erm_RS10280
CDIF630erm_RS10285
CDIF630erm_RS10290
CDIF630erm_RS10295
CDIF630erm_RS10305
CDIF630erm_RS10310
CDIF630erm_RS10315
CDIF630erm_RS10320
CDIF630erm_RS10325
CDIF630erm_RS10330
CDIF630erm_RS10340
CDIF630erm_RS10345
CDIF630erm_RS10350
CDIF630erm_RS10355
CDIF630erm_RS10360
CDIF630erm_RS10370
CDIF630erm_RS10385
CDIF630erm_RS10445
CDIF630erm_RS10450
CDIF630erm_RS10455
CDIF630erm_RS10460
CDIF630erm_RS10465
CDIF630erm_RS10470
CDIF630erm_RS10480
CDIF630erm_RS10485
CDIF630erm_RS10490
CDIF630erm_RS10505
CDIF630erm_RS10630
CDIF630erm_RS10645
CDIF630erm_RS10650
CDIF630erm_RS10655
CDIF630erm_RS10660
CDIF630erm_RS10665
CDIF630erm_RS10670
CDIF630erm_RS10675
CDIF630erm_RS10680
CDIF630erm_RS10685
CDIF630erm_RS10690
CDIF630erm_RS10695
CDIF630erm_RS10700
CDIF630erm_RS10705
CDIF630erm_RS10710
CDIF630erm_RS10725
CDIF630erm_RS10730
CDIF630erm_RS10735
CDIF630erm_RS10745
CDIF630erm_RS10750
CDIF630erm_RS10755
CDIF630erm_RS10760
CDIF630erm_RS10765
CDIF630erm_RS10770
CDIF630erm_RS10775
CDIF630erm_RS10780
CDIF630erm_RS10785
CDIF630erm_RS10795
CDIF630erm_RS10800
CDIF630erm_RS10810
CDIF630erm_RS10815
CDIF630erm_RS10820
CDIF630erm_RS10830
CDIF630erm_RS10835
CDIF630erm_RS10840
CDIF630erm_RS10845
CDIF630erm_RS10855
CDIF630erm_RS10860
CDIF630erm_RS10865
CDIF630erm_RS10870
CDIF630erm_RS10875
CDIF630erm_RS10880
CDIF630erm_RS10890
CDIF630erm_RS10895
CDIF630erm_RS10910
CDIF630erm_RS10920
CDIF630erm_RS10925
CDIF630erm_RS10930
CDIF630erm_RS10940
CDIF630erm_RS10945
CDIF630erm_RS10950
CDIF630erm_RS10955
CDIF630erm_RS10990
CDIF630erm_RS10995
CDIF630erm_RS11000
CDIF630erm_RS11015
CDIF630erm_RS11025
CDIF630erm_RS11050
CDIF630erm_RS11055
CDIF630erm_RS11145
CDIF630erm_RS11150
CDIF630erm_RS11155
CDIF630erm_RS11160
CDIF630erm_RS11165
CDIF630erm_RS11170
CDIF630erm_RS11175
CDIF630erm_RS11180
CDIF630erm_RS11185
CDIF630erm_RS11190
CDIF630erm_RS11195
CDIF630erm_RS11200
CDIF630erm_RS11205
CDIF630erm_RS11210
CDIF630erm_RS11215
CDIF630erm_RS11220
CDIF630erm_RS11225
CDIF630erm_RS11230
CDIF630erm_RS11235
CDIF630erm_RS11240
CDIF630erm_RS11245
CDIF630erm_RS11250
CDIF630erm_RS11295
CDIF630erm_RS11300
CDIF630erm_RS11310
CDIF630erm_RS11315
CDIF630erm_RS11325
CDIF630erm_RS11335
CDIF630erm_RS11340
CDIF630erm_RS11345
CDIF630erm_RS11350
CDIF630erm_RS11360
CDIF630erm_RS11365
CDIF630erm_RS11375
CDIF630erm_RS11385
CDIF630erm_RS11390
CDIF630erm_RS11395
CDIF630erm_RS11400
CDIF630erm_RS11405
CDIF630erm_RS11410
CDIF630erm_RS11415
CDIF630erm_RS11420
CDIF630erm_RS11425
CDIF630erm_RS11440
CDIF630erm_RS11445
CDIF630erm_RS11450
CDIF630erm_RS11455
CDIF630erm_RS11460
CDIF630erm_RS11465
CDIF630erm_RS11475
CDIF630erm_RS11485
CDIF630erm_RS11490
CDIF630erm_RS11495
CDIF630erm_RS11505
CDIF630erm_RS11515
CDIF630erm_RS11530
CDIF630erm_RS11535
CDIF630erm_RS11540
CDIF630erm_RS11550
CDIF630erm_RS11570
CDIF630erm_RS11575
CDIF630erm_RS11580
CDIF630erm_RS11585
CDIF630erm_RS11590
CDIF630erm_RS11595
CDIF630erm_RS11600
CDIF630erm_RS11605
CDIF630erm_RS11610
CDIF630erm_RS11615
CDIF630erm_RS11620
CDIF630erm_RS11625
CDIF630erm_RS11630
CDIF630erm_RS11635
CDIF630erm_RS11640
CDIF630erm_RS11645
CDIF630erm_RS11650
CDIF630erm_RS11655
CDIF630erm_RS11660
CDIF630erm_RS11665
CDIF630erm_RS11670
CDIF630erm_RS11680
CDIF630erm_RS11685
CDIF630erm_RS11690
CDIF630erm_RS11695
CDIF630erm_RS11700
CDIF630erm_RS11705
CDIF630erm_RS11710
CDIF630erm_RS11720
CDIF630erm_RS11725
CDIF630erm_RS11730
CDIF630erm_RS11735
CDIF630erm_RS11740
CDIF630erm_RS11745
CDIF630erm_RS11755
CDIF630erm_RS11760
CDIF630erm_RS11765
CDIF630erm_RS11770
CDIF630erm_RS11775
CDIF630erm_RS11785
CDIF630erm_RS11795
CDIF630erm_RS11800
CDIF630erm_RS11805
CDIF630erm_RS11810
CDIF630erm_RS11815
CDIF630erm_RS11820
CDIF630erm_RS11825
CDIF630erm_RS11830
CDIF630erm_RS11835
CDIF630erm_RS11840
CDIF630erm_RS11845
CDIF630erm_RS11850
CDIF630erm_RS11855
CDIF630erm_RS11860
CDIF630erm_RS11865
CDIF630erm_RS11870
CDIF630erm_RS11875
CDIF630erm_RS11880
CDIF630erm_RS11885
CDIF630erm_RS11890
CDIF630erm_RS11895
CDIF630erm_RS11900
CDIF630erm_RS11905
CDIF630erm_RS11915
CDIF630erm_RS11920
CDIF630erm_RS11925
CDIF630erm_RS11930
CDIF630erm_RS11935
CDIF630erm_RS11940
CDIF630erm_RS11950
CDIF630erm_RS11955
CDIF630erm_RS11960
CDIF630erm_RS11965
CDIF630erm_RS11970
CDIF630erm_RS11975
CDIF630erm_RS12025
CDIF630erm_RS12035
CDIF630erm_RS12040
CDIF630erm_RS12050
CDIF630erm_RS12055
CDIF630erm_RS12060
CDIF630erm_RS12070
CDIF630erm_RS12075
CDIF630erm_RS12080
CDIF630erm_RS12085
CDIF630erm_RS12090
CDIF630erm_RS12095
CDIF630erm_RS12110
CDIF630erm_RS12120
CDIF630erm_RS12125
CDIF630erm_RS12130
CDIF630erm_RS12135
CDIF630erm_RS12145
CDIF630erm_RS12150
CDIF630erm_RS12155
CDIF630erm_RS12160
CDIF630erm_RS12165
CDIF630erm_RS12170
CDIF630erm_RS12175
CDIF630erm_RS12180
CDIF630erm_RS12185
CDIF630erm_RS12200
CDIF630erm_RS12210
CDIF630erm_RS12215
CDIF630erm_RS12220
CDIF630erm_RS12225
CDIF630erm_RS12230
CDIF630erm_RS12295
CDIF630erm_RS12300
CDIF630erm_RS12305
CDIF630erm_RS12310
CDIF630erm_RS12315
CDIF630erm_RS12320
CDIF630erm_RS12325
CDIF630erm_RS12330
CDIF630erm_RS12335
CDIF630erm_RS12340
CDIF630erm_RS12345
CDIF630erm_RS12350
CDIF630erm_RS12355
CDIF630erm_RS12360
CDIF630erm_RS12365
CDIF630erm_RS12370
CDIF630erm_RS12375
CDIF630erm_RS12380
CDIF630erm_RS12385
CDIF630erm_RS12390
CDIF630erm_RS12395
CDIF630erm_RS12400
CDIF630erm_RS12405
CDIF630erm_RS12410
CDIF630erm_RS12415
CDIF630erm_RS12420
CDIF630erm_RS12425
CDIF630erm_RS12430
CDIF630erm_RS12435
CDIF630erm_RS12440
CDIF630erm_RS12445
CDIF630erm_RS12450
CDIF630erm_RS12455
CDIF630erm_RS12460
CDIF630erm_RS12465
CDIF630erm_RS12470
CDIF630erm_RS12475
CDIF630erm_RS12480
CDIF630erm_RS12495
CDIF630erm_RS12505
CDIF630erm_RS12510
CDIF630erm_RS12515
CDIF630erm_RS12520
CDIF630erm_RS12525
CDIF630erm_RS12530
CDIF630erm_RS12535
CDIF630erm_RS12540
CDIF630erm_RS12545
CDIF630erm_RS12550
CDIF630erm_RS12555
CDIF630erm_RS12560
CDIF630erm_RS12565
CDIF630erm_RS12570
CDIF630erm_RS12575
CDIF630erm_RS12580
CDIF630erm_RS12585
CDIF630erm_RS12590
CDIF630erm_RS12705
CDIF630erm_RS12710
CDIF630erm_RS12725
CDIF630erm_RS12730
CDIF630erm_RS12740
CDIF630erm_RS12745
CDIF630erm_RS12760
CDIF630erm_RS12765
CDIF630erm_RS12770
CDIF630erm_RS12775
CDIF630erm_RS12780
CDIF630erm_RS12785
CDIF630erm_RS12790
CDIF630erm_RS12795
CDIF630erm_RS12800
CDIF630erm_RS12805
CDIF630erm_RS12815
CDIF630erm_RS12820
CDIF630erm_RS12825
CDIF630erm_RS12830
CDIF630erm_RS12835
CDIF630erm_RS12840
CDIF630erm_RS12845
CDIF630erm_RS12850
CDIF630erm_RS12855
CDIF630erm_RS12860
CDIF630erm_RS12865
CDIF630erm_RS12870
CDIF630erm_RS12875
CDIF630erm_RS12880
CDIF630erm_RS12885
CDIF630erm_RS12890
CDIF630erm_RS12895
CDIF630erm_RS12900
CDIF630erm_RS12905
CDIF630erm_RS12910
CDIF630erm_RS12915
CDIF630erm_RS12930
CDIF630erm_RS12935
CDIF630erm_RS12940
CDIF630erm_RS12945
CDIF630erm_RS12950
CDIF630erm_RS12955
CDIF630erm_RS12960
CDIF630erm_RS12965
CDIF630erm_RS12970
CDIF630erm_RS12975
CDIF630erm_RS12980
CDIF630erm_RS12990
CDIF630erm_RS12995
CDIF630erm_RS13005
CDIF630erm_RS13010
CDIF630erm_RS13015
CDIF630erm_RS13020
CDIF630erm_RS13025
CDIF630erm_RS13030
CDIF630erm_RS13035
CDIF630erm_RS13040
CDIF630erm_RS13045
CDIF630erm_RS13050
CDIF630erm_RS13055
CDIF630erm_RS13060
CDIF630erm_RS13065
CDIF630erm_RS13070
CDIF630erm_RS13075
CDIF630erm_RS13080
CDIF630erm_RS13090
CDIF630erm_RS13100
CDIF630erm_RS13105
CDIF630erm_RS13130
CDIF630erm_RS13140
CDIF630erm_RS13145
CDIF630erm_RS13150
CDIF630erm_RS13155
CDIF630erm_RS13160
CDIF630erm_RS13165
CDIF630erm_RS13170
CDIF630erm_RS13175
CDIF630erm_RS13180
CDIF630erm_RS13185
CDIF630erm_RS13190
CDIF630erm_RS13195
CDIF630erm_RS13200
CDIF630erm_RS13205
CDIF630erm_RS13210
CDIF630erm_RS13215
CDIF630erm_RS13220
CDIF630erm_RS13225
CDIF630erm_RS13230
CDIF630erm_RS13235
CDIF630erm_RS13240
CDIF630erm_RS13245
CDIF630erm_RS13250
CDIF630erm_RS13255
CDIF630erm_RS13260
CDIF630erm_RS13265
CDIF630erm_RS13270
CDIF630erm_RS13275
CDIF630erm_RS13280
CDIF630erm_RS13285
CDIF630erm_RS13290
CDIF630erm_RS13300
CDIF630erm_RS13305
CDIF630erm_RS13310
CDIF630erm_RS13315
CDIF630erm_RS13320
CDIF630erm_RS13330
CDIF630erm_RS13335
CDIF630erm_RS13340
CDIF630erm_RS13345
CDIF630erm_RS13350
CDIF630erm_RS13360
CDIF630erm_RS13370
CDIF630erm_RS13375
CDIF630erm_RS13380
CDIF630erm_RS13385
CDIF630erm_RS13390
CDIF630erm_RS13395
CDIF630erm_RS13400
CDIF630erm_RS13405
CDIF630erm_RS13410
CDIF630erm_RS13415
CDIF630erm_RS13420
CDIF630erm_RS13425
CDIF630erm_RS13430
CDIF630erm_RS13435
CDIF630erm_RS13440
CDIF630erm_RS13445
CDIF630erm_RS13450
CDIF630erm_RS13470
CDIF630erm_RS13475
CDIF630erm_RS13480
CDIF630erm_RS13485
CDIF630erm_RS13490
CDIF630erm_RS13495
CDIF630erm_RS13500
CDIF630erm_RS13505
CDIF630erm_RS13510
CDIF630erm_RS13515
CDIF630erm_RS13520
CDIF630erm_RS13530
CDIF630erm_RS13535
CDIF630erm_RS13540
CDIF630erm_RS13545
CDIF630erm_RS13550
CDIF630erm_RS13555
CDIF630erm_RS13560
CDIF630erm_RS13565
CDIF630erm_RS13575
CDIF630erm_RS13580
CDIF630erm_RS13585
CDIF630erm_RS13590
CDIF630erm_RS13595
CDIF630erm_RS13600
CDIF630erm_RS13605
CDIF630erm_RS13610
CDIF630erm_RS13620
CDIF630erm_RS13625
CDIF630erm_RS13630
CDIF630erm_RS13635
CDIF630erm_RS13640
CDIF630erm_RS13645
CDIF630erm_RS13650
CDIF630erm_RS13655
CDIF630erm_RS13660
CDIF630erm_RS13665
CDIF630erm_RS13670
CDIF630erm_RS13680
CDIF630erm_RS13690
CDIF630erm_RS13695
CDIF630erm_RS13700
CDIF630erm_RS13705
CDIF630erm_RS13710
CDIF630erm_RS13715
CDIF630erm_RS13720
CDIF630erm_RS13725
CDIF630erm_RS13730
CDIF630erm_RS13735
CDIF630erm_RS13740
CDIF630erm_RS13745
CDIF630erm_RS13750
CDIF630erm_RS13755
CDIF630erm_RS13760
CDIF630erm_RS13765
CDIF630erm_RS13770
CDIF630erm_RS13775
CDIF630erm_RS13805
CDIF630erm_RS13815
CDIF630erm_RS13820
CDIF630erm_RS13825
CDIF630erm_RS13830
CDIF630erm_RS13840
CDIF630erm_RS13855
CDIF630erm_RS13860
CDIF630erm_RS13865
CDIF630erm_RS13870
CDIF630erm_RS13875
CDIF630erm_RS13885
CDIF630erm_RS13890
CDIF630erm_RS13895
CDIF630erm_RS13900
CDIF630erm_RS13905
CDIF630erm_RS13910
CDIF630erm_RS13915
CDIF630erm_RS13920
CDIF630erm_RS13925
CDIF630erm_RS13930
CDIF630erm_RS13935
CDIF630erm_RS13940
CDIF630erm_RS13945
CDIF630erm_RS13950
CDIF630erm_RS13955
CDIF630erm_RS13965
CDIF630erm_RS13985
CDIF630erm_RS13990
CDIF630erm_RS13995
CDIF630erm_RS14000
CDIF630erm_RS14005
CDIF630erm_RS14010
CDIF630erm_RS14015
CDIF630erm_RS14020
CDIF630erm_RS14025
CDIF630erm_RS14030
CDIF630erm_RS14035
CDIF630erm_RS14040
CDIF630erm_RS14045
CDIF630erm_RS14050
CDIF630erm_RS14055
CDIF630erm_RS14060
CDIF630erm_RS14065
CDIF630erm_RS14070
CDIF630erm_RS14080
CDIF630erm_RS14085
CDIF630erm_RS14090
CDIF630erm_RS14095
CDIF630erm_RS14100
CDIF630erm_RS14105
CDIF630erm_RS14115
CDIF630erm_RS14120
CDIF630erm_RS14125
CDIF630erm_RS14130
CDIF630erm_RS14135
CDIF630erm_RS14140
CDIF630erm_RS14145
CDIF630erm_RS14150
CDIF630erm_RS14155
CDIF630erm_RS14160
CDIF630erm_RS14165
CDIF630erm_RS14170
CDIF630erm_RS14175
CDIF630erm_RS14180
CDIF630erm_RS14185
CDIF630erm_RS14190
CDIF630erm_RS14195
CDIF630erm_RS14200
CDIF630erm_RS14205
CDIF630erm_RS14210
CDIF630erm_RS14215
CDIF630erm_RS14220
CDIF630erm_RS14225
CDIF630erm_RS14230
CDIF630erm_RS14235
CDIF630erm_RS14265
CDIF630erm_RS14270
CDIF630erm_RS14275
CDIF630erm_RS14280
CDIF630erm_RS14285
CDIF630erm_RS14290
CDIF630erm_RS14295
CDIF630erm_RS14305
CDIF630erm_RS14310
CDIF630erm_RS14315
CDIF630erm_RS14320
CDIF630erm_RS14325
CDIF630erm_RS14330
CDIF630erm_RS14335
CDIF630erm_RS14340
CDIF630erm_RS14345
CDIF630erm_RS14350
CDIF630erm_RS14360
CDIF630erm_RS14365
CDIF630erm_RS14370
CDIF630erm_RS14375
CDIF630erm_RS14380
CDIF630erm_RS14385
CDIF630erm_RS14390
CDIF630erm_RS14395
CDIF630erm_RS14400
CDIF630erm_RS14405
CDIF630erm_RS14410
CDIF630erm_RS14415
CDIF630erm_RS14420
CDIF630erm_RS14425
CDIF630erm_RS14430
CDIF630erm_RS14435
CDIF630erm_RS14445
CDIF630erm_RS14450
CDIF630erm_RS14455
CDIF630erm_RS14460
CDIF630erm_RS14465
CDIF630erm_RS14470
CDIF630erm_RS14475
CDIF630erm_RS14480
CDIF630erm_RS14485
CDIF630erm_RS14490
CDIF630erm_RS14495
CDIF630erm_RS14500
CDIF630erm_RS14505
CDIF630erm_RS14515
CDIF630erm_RS14520
CDIF630erm_RS14525
CDIF630erm_RS14535
CDIF630erm_RS14540
CDIF630erm_RS14550
CDIF630erm_RS14560
CDIF630erm_RS14565
CDIF630erm_RS14570
CDIF630erm_RS14575
CDIF630erm_RS14580
CDIF630erm_RS14585
CDIF630erm_RS14590
CDIF630erm_RS14595
CDIF630erm_RS14600
CDIF630erm_RS14605
CDIF630erm_RS14610
CDIF630erm_RS14620
CDIF630erm_RS14625
CDIF630erm_RS14630
CDIF630erm_RS14635
CDIF630erm_RS14640
CDIF630erm_RS14645
CDIF630erm_RS14650
CDIF630erm_RS14660
CDIF630erm_RS14665
CDIF630erm_RS14670
CDIF630erm_RS14675
CDIF630erm_RS14680
CDIF630erm_RS14685
CDIF630erm_RS14690
CDIF630erm_RS14695
CDIF630erm_RS14705
CDIF630erm_RS14710
CDIF630erm_RS14720
CDIF630erm_RS14725
CDIF630erm_RS14730
CDIF630erm_RS14735
CDIF630erm_RS14740
CDIF630erm_RS14745
CDIF630erm_RS14755
CDIF630erm_RS14760
CDIF630erm_RS14765
CDIF630erm_RS14770
CDIF630erm_RS14775
CDIF630erm_RS14780
CDIF630erm_RS14785
CDIF630erm_RS14800
CDIF630erm_RS14815
CDIF630erm_RS14835
CDIF630erm_RS14840
CDIF630erm_RS14845
CDIF630erm_RS14855
CDIF630erm_RS14865
CDIF630erm_RS14870
CDIF630erm_RS14875
CDIF630erm_RS14880
CDIF630erm_RS14885
CDIF630erm_RS14890
CDIF630erm_RS14895
CDIF630erm_RS14900
CDIF630erm_RS14910
CDIF630erm_RS14915
CDIF630erm_RS14920
CDIF630erm_RS14925
CDIF630erm_RS14930
CDIF630erm_RS14935
CDIF630erm_RS14940
CDIF630erm_RS14950
CDIF630erm_RS14955
CDIF630erm_RS14960
CDIF630erm_RS14965
CDIF630erm_RS14970
CDIF630erm_RS14975
CDIF630erm_RS14980
CDIF630erm_RS14985
CDIF630erm_RS14990
CDIF630erm_RS14995
CDIF630erm_RS15000
CDIF630erm_RS15005
CDIF630erm_RS15010
CDIF630erm_RS15025
CDIF630erm_RS15030
CDIF630erm_RS15035
CDIF630erm_RS15040
CDIF630erm_RS15045
CDIF630erm_RS15050
CDIF630erm_RS15055
CDIF630erm_RS15060
CDIF630erm_RS15065
CDIF630erm_RS15070
CDIF630erm_RS15085
CDIF630erm_RS15090
CDIF630erm_RS15095
CDIF630erm_RS15100
[truncated: 631 more rows]
