# Supplementary material for: Whole genome sequencing of Clostridioides difficile PCR ribotype 046 suggests transmission between pigs and humans
Source: PLoS One. 2020 Dec 21;15(12):e0244227. doi: 10.1371/journal.pone.0244227 (PMC7751860; doi:10.1371/journal.pone.0244227)
Supplement: S3 Table — Distance matrix showing pairwise comparison of allelic differences between all 47 isolates based on the 2,147 core genes in the Ridom SeqSphere+ core genome multilocus sequence typing (cgMLST) scheme and 7 MLST genes. (XLSX) [file pone.0244227.s003.xlsx]

## Sheet: Blad1
	P1	P2	P3	P4	P5	P6	P7	P8	P9	P10	P11	P12	P13	P14	P15	P16	P17	P18	P19	P20	P21	P22	E1	E2	E3	E4	E5	E6	E7	H1	H2	H3	H4	H5	H6	H7	H8	H9	H10	H11	H12	H13	H14	H15	H16	H17	H18
P1	0	1	2	0	1	0	0	0	1	1	1	1	2	2	1	1	1	2	1	1	2	2	4	3	3	3	1	1	75	79	79	79	79	78	79	80	80	79	3	4	67	75	69	184	180	79	100
P2		0	3	1	0	1	1	1	0	0	0	0	1	3	0	0	0	1	0	0	3	3	5	4	4	2	0	2	76	80	80	80	80	79	80	81	80	80	4	5	69	76	70	185	181	80	101
P3			0	2	3	2	2	2	3	3	3	3	4	2	3	3	3	4	3	3	2	2	4	3	3	5	3	1	75	79	79	80	79	78	79	80	80	79	3	4	68	75	69	184	180	79	100
P4				0	1	0	0	0	1	1	1	1	2	2	1	1	1	2	1	1	2	2	4	3	3	3	1	1	75	79	79	79	79	78	79	80	80	79	3	4	68	75	69	184	180	79	100
P5					0	1	1	1	0	0	0	0	1	3	0	0	0	1	0	0	3	3	5	4	4	2	0	2	75	80	79	79	79	78	79	80	80	79	4	5	69	75	69	185	181	79	100
P6						0	0	0	1	1	1	1	2	2	1	1	1	2	1	1	2	2	4	3	3	3	1	1	75	79	79	79	79	78	79	80	80	79	3	4	68	75	68	184	180	79	100
P7							0	0	1	1	1	1	2	2	1	1	1	2	1	1	2	2	4	3	2	3	1	1	75	79	79	79	79	78	79	80	80	79	3	4	68	75	69	183	179	79	100
P8								0	1	1	1	1	2	2	1	1	1	2	1	1	2	2	4	3	3	3	1	1	75	79	79	79	79	78	79	80	80	79	3	4	68	75	69	184	180	79	100
P9									0	0	0	0	1	3	0	0	0	1	0	0	3	3	5	4	4	2	0	2	76	80	80	80	80	79	80	81	81	80	4	5	69	76	70	185	181	80	101
P10										0	0	0	1	3	0	0	0	1	0	0	3	3	5	4	4	2	0	2	76	80	80	80	80	79	80	81	81	80	4	5	69	76	70	185	181	80	101
P11											0	0	1	3	0	0	0	1	0	0	3	3	5	4	4	2	0	2	75	79	79	79	79	78	79	80	80	79	4	5	68	75	69	185	180	79	100
P12												0	1	3	0	0	0	1	0	0	3	3	5	4	3	2	0	2	75	79	79	79	79	78	79	80	80	79	4	5	68	75	69	185	180	79	100
P13													0	4	1	1	1	2	1	1	4	4	6	5	5	3	1	3	76	80	80	80	80	79	80	81	81	80	5	6	69	76	70	186	181	80	101
P14														0	3	3	3	4	3	3	2	2	4	3	3	5	3	1	74	78	78	79	78	77	78	79	79	78	3	4	67	74	67	184	179	78	99
P15															0	0	0	1	0	0	3	3	5	4	4	2	0	2	75	79	79	79	79	78	79	80	80	79	4	5	68	75	68	185	180	79	100
P16																0	0	1	0	0	3	3	5	4	4	2	0	2	75	79	79	79	79	78	79	80	80	79	4	5	68	75	69	185	180	79	100
P17																	0	1	0	0	3	3	5	4	4	2	0	2	75	79	79	79	79	78	79	80	80	79	4	5	68	75	69	185	180	79	100
P18																		0	1	1	4	4	6	5	5	3	1	3	77	81	81	81	81	80	81	82	82	81	5	6	70	77	71	184	180	81	102
P19																			0	0	3	3	5	4	4	2	0	2	75	80	79	79	79	78	79	80	80	79	4	5	69	75	68	183	179	79	100
P20																				0	3	3	5	4	4	2	0	2	74	79	78	78	78	77	78	79	79	78	4	5	69	74	69	185	181	78	99
P21																					0	0	4	1	1	5	3	1	72	76	76	77	76	75	76	77	77	76	1	2	65	72	66	183	178	76	97
P22																						0	4	1	1	5	3	1	73	77	77	78	77	76	77	78	78	77	1	2	66	73	67	183	179	77	98
E1																							0	5	5	6	5	3	77	81	81	82	81	80	81	82	82	81	5	6	70	77	71	186	182	81	102
E2																								0	2	6	4	2	73	77	77	78	77	76	77	78	78	77	2	3	66	73	67	183	179	77	98
E3																									0	5	4	2	74	78	78	79	78	76	78	79	79	77	2	2	67	74	68	184	180	78	99
E4																										0	2	4	77	82	81	81	81	80	81	82	82	81	6	7	70	77	71	186	181	81	101
E5																											0	2	75	80	79	79	79	78	79	80	80	79	4	5	69	75	69	185	181	79	100
E6																												0	74	78	78	79	78	77	78	79	79	78	2	3	67	74	68	183	179	78	99
E7																													0	13	12	13	14	11	12	14	30	12	74	71	21	2	22	156	152	11	33
H1																														0	2	3	4	10	2	4	35	2	78	75	26	13	27	159	155	10	31
H2																															0	1	2	9	0	2	34	0	78	75	25	12	26	160	156	9	30
H3																																0	3	10	1	3	35	1	79	76	26	13	27	161	157	10	31
H4																																	0	11	2	2	36	2	78	75	27	14	28	161	157	11	32
H5																																		0	9	11	32	9	77	74	25	11	26	159	154	0	22
H6																																			0	2	34	0	78	75	24	12	26	160	156	9	30
H7																																				0	35	2	79	76	27	14	28	162	158	11	32
H8																																					0	34	79	75	22	30	21	162	158	34	54
H9																																						0	78	75	25	12	26	160	156	9	30
H10																																							0	3	67	74	68	184	180	78	99
H11																																								0	64	71	65	183	178	75	96
H12																																									0	21	13	152	149	25	46
H13																																										0	22	155	151	11	33
H14																																											0	152	148	26	47
H15																																												0	13	160	180
H16																																													0	156	177
H17																																														0	22
H18																																															0
															Allele differences					0-6			6-186
