# Supplementary material for: Whole genome sequencing of Clostridioides difficile PCR ribotype 046 suggests transmission between pigs and humans
Source: PLoS One. 2020 Dec 21;15(12):e0244227. doi: 10.1371/journal.pone.0244227 (PMC7751860; doi:10.1371/journal.pone.0244227)
Supplement: S4 Table — Distance matrix showing pairwise comparison of allelic differences between all 47 isolates based on the 2,631 core genes in the 1928 Diagnostics core genome multilocus sequence typing (cgMLST) scheme. (XLSX) [file pone.0244227.s004.xlsx]

## Sheet: Blad1
	P1	P2	P3	P4	P5	P6	P7	P8	P9	P10	P11	P12	P13	P14	P15	P16	P17	P18	P19	P20	P21	P22	E1	E2	E3	E4	E5	E6	E7	H1	H2	H3	H4	H5	H6	H7	H8	H9	H10	H11	H12	H13	H14	H15	H16	H17	H18
P1	0	1	1	0	1	0	0	0	1	1	1	1	1	2	1	1	1	2	1	1	1	1	3	2	2	1	1	1	87	91	93	92	93	88	93	93	97	93	1	3	82	88	84	236	232	93	110
P2		0	2	1	0	1	1	1	0	0	0	0	0	3	0	0	0	1	0	0	2	2	4	3	2	0	0	2	87	91	93	92	93	88	93	93	97	93	2	4	82	88	83	237	233	93	110
P3			0	1	2	1	1	1	2	2	2	2	2	1	2	2	2	3	2	2	0	0	2	1	1	2	2	0	86	90	92	92	92	87	92	92	96	92	0	2	81	87	83	236	232	92	109
P4				0	1	0	0	0	1	1	1	1	1	2	1	1	1	2	1	1	1	1	3	2	1	1	1	1	87	91	93	92	93	88	93	93	97	93	1	3	82	88	84	237	233	93	110
P5					0	1	1	1	0	0	0	0	0	3	0	0	0	1	0	0	2	2	4	3	3	0	0	2	86	91	92	91	92	88	93	92	96	92	2	4	82	87	83	237	233	92	109
P6						0	0	0	1	1	1	1	1	2	1	1	1	2	1	1	1	1	3	2	1	1	1	1	87	91	93	92	93	88	93	93	97	93	1	3	82	88	84	236	232	93	110
P7							0	0	1	1	1	1	1	2	1	1	1	2	1	1	1	1	3	2	1	1	1	1	86	91	92	91	92	88	93	92	96	92	1	3	82	87	83	233	229	92	109
P8								0	1	1	1	1	1	2	1	1	1	2	1	1	1	1	3	2	2	1	1	1	87	91	93	92	93	88	93	93	97	93	1	3	82	88	84	237	233	93	110
P9									0	0	0	0	0	3	0	0	0	1	0	0	2	2	4	3	3	0	0	2	87	91	93	92	93	88	93	93	97	93	2	4	82	88	84	237	233	93	110
P10										0	0	0	0	3	0	0	0	1	0	0	2	2	4	3	3	0	0	2	87	91	93	92	93	88	93	93	97	93	2	4	82	88	84	237	233	93	110
P11											0	0	0	3	0	0	0	1	0	0	2	2	4	3	3	0	0	2	87	91	93	92	93	88	93	93	97	93	2	4	82	88	84	237	233	93	110
P12												0	0	3	0	0	0	1	0	0	2	2	4	3	2	0	0	2	87	91	93	92	93	88	93	93	97	93	2	4	82	88	84	236	232	93	110
P13													0	3	0	0	0	1	0	0	2	2	4	3	3	0	0	2	87	91	93	92	93	88	93	93	97	93	2	4	82	88	84	237	233	93	110
P14														0	3	3	3	4	3	3	1	1	3	2	2	3	3	1	85	91	91	91	91	88	92	91	95	91	1	3	81	86	81	236	232	91	108
P15															0	0	0	1	0	0	2	2	4	3	3	0	0	2	85	90	91	90	91	87	91	91	95	91	2	4	80	86	82	235	231	91	108
P16																0	0	1	0	0	2	2	4	3	3	0	0	2	87	91	93	92	93	88	93	93	97	93	2	4	82	88	84	237	233	93	110
P17																	0	1	0	0	2	2	4	3	3	0	0	2	87	91	93	92	93	88	93	93	97	93	2	4	82	88	84	237	233	93	110
P18																		0	1	1	3	3	5	4	4	1	1	3	88	92	94	93	94	89	94	94	98	94	3	5	83	89	85	237	233	94	111
P19																			0	0	2	2	4	3	2	0	0	2	85	91	91	90	91	88	92	91	94	91	2	4	81	86	82	233	229	91	108
P20																				0	2	2	4	3	3	0	0	2	87	91	93	92	93	88	93	93	97	93	2	4	82	88	84	237	233	93	110
P21																					0	0	2	1	1	2	2	0	86	90	92	92	92	87	92	92	96	92	0	2	81	87	82	237	233	92	109
P22																						0	2	1	1	2	2	0	86	90	92	92	92	87	92	92	96	92	0	2	81	87	83	237	233	92	109
E1																							0	3	3	4	4	2	88	92	94	94	94	89	94	94	98	94	2	4	83	89	85	238	234	94	111
E2																								0	2	3	3	1	87	91	93	93	93	88	93	93	97	93	1	3	82	88	84	237	233	93	110
E3																									0	2	3	1	87	91	93	93	93	87	93	93	96	93	0	2	82	88	84	238	234	93	110
E4																										0	0	2	86	90	91	90	91	88	92	91	95	91	2	4	82	87	82	231	227	92	109
E5																											0	2	87	91	93	92	93	88	93	93	97	93	2	4	82	88	84	237	233	93	110
E6																												0	86	90	92	92	92	87	92	92	96	92	0	2	81	87	83	236	232	92	109
E7																													0	12	12	13	13	9	13	13	31	12	86	85	18	3	21	201	197	11	29
H1																														0	1	2	2	11	2	2	37	1	90	89	24	13	27	206	202	13	30
H2																															0	1	1	11	1	1	37	0	92	91	24	13	27	207	203	13	30
H3																																0	2	12	2	2	38	1	92	91	25	14	28	204	200	14	31
H4																																	0	12	2	2	38	1	92	91	25	14	28	207	203	14	31
H5																																		0	12	12	34	11	87	86	22	10	25	200	195	2	20
H6																																			0	2	38	1	92	91	25	14	28	206	202	14	31
H7																																				0	38	1	92	91	25	14	28	208	204	14	31
H8																																					0	37	96	94	24	32	25	212	208	37	54
H9																																						0	92	91	24	13	27	207	203	13	30
H10																																							0	2	81	87	83	237	233	92	109
H11																																								0	80	86	82	237	233	91	108
H12																																									0	19	12	198	196	24	41
H13																																										0	22	202	198	12	30
H14																																											0	199	195	27	44
H15																																												0	18	207	223
H16																																													0	203	220
H17																																														0	22
H18																																															0
											Allele differences					0-6			6-238
