# Supplementary material for: Whole genome sequencing of Clostridioides difficile PCR ribotype 046 suggests transmission between pigs and humans
Source: PLoS One. 2020 Dec 21;15(12):e0244227. doi: 10.1371/journal.pone.0244227 (PMC7751860; doi:10.1371/journal.pone.0244227)
Supplement: S5 Table — Single nucleotide polymorphism matrix over all isolates based on the 1928 diagnostics analysis. (XLSX) [file pone.0244227.s005.xlsx]

## Sheet: Sheet1
-	P1	P2	P3	P4	P5	P6	P7	P8	P9	P10	P11	P12	P13	P14	P15	P16	P17	P18	P19	P20	P21	P22	E1	E2	E3	E4	E5	E6	E7	H1	H2	H3	H4	H5	H6	H7	H8	H9	H10	H11	H12	H13	H14	H15	H16	H17	H18
P1	0	1	3	1	2	0	0	0	2	2	1	2	2	2	1	1	2	2	2	1	1	1	2	2	3	1	1	0	445	454	451	452	453	454	452	453	487	451	2	6	432	446	433	896	894	455	528
P2		0	4	2	1	1	1	1	1	1	0	1	1	3	0	0	1	1	1	0	2	2	3	3	4	0	0	1	446	455	452	453	454	455	453	454	488	452	3	7	433	447	434	897	895	456	529
P3			0	4	5	3	3	3	5	5	4	5	5	5	4	4	5	5	5	4	4	4	5	5	6	4	4	3	448	457	454	455	456	457	455	456	490	454	5	9	435	449	436	899	897	458	531
P4				0	3	1	1	1	3	3	2	3	3	3	2	2	3	3	3	2	2	2	3	3	4	2	2	1	446	455	452	453	454	455	453	454	488	452	3	7	433	447	434	897	895	456	529
P5					0	2	2	2	2	2	1	2	2	4	1	1	2	2	2	1	3	3	4	4	5	1	1	2	447	456	453	454	455	456	454	455	489	453	4	8	434	448	435	898	896	457	530
P6						0	0	0	2	2	1	2	2	2	1	1	2	2	2	1	1	1	2	2	3	1	1	0	445	454	451	452	453	454	452	453	487	451	2	6	432	446	433	896	894	455	528
P7							0	0	2	2	1	2	2	2	1	1	2	2	2	1	1	1	2	2	3	1	1	0	445	454	451	452	453	454	452	453	487	451	2	6	432	446	433	896	894	455	528
P8								0	2	2	1	2	2	2	1	1	2	2	2	1	1	1	2	2	3	1	1	0	445	454	451	452	453	454	452	453	487	451	2	6	432	446	433	896	894	455	528
P9									0	0	1	2	2	4	1	1	2	2	2	1	3	3	4	4	5	1	1	2	447	456	453	454	455	456	454	455	489	453	4	8	434	448	435	898	896	457	530
P10										0	1	2	2	4	1	1	2	2	2	1	3	3	4	4	5	1	1	2	447	456	453	454	455	456	454	455	489	453	4	8	434	448	435	898	896	457	530
P11											0	1	1	3	0	0	1	1	1	0	2	2	3	3	4	0	0	1	446	455	452	453	454	455	453	454	488	452	3	7	433	447	434	897	895	456	529
P12												0	2	4	1	1	2	2	2	1	3	3	4	4	5	1	1	2	447	456	453	454	455	456	454	455	489	453	4	8	434	448	435	898	896	457	530
P13													0	4	1	1	2	2	2	1	3	3	4	4	5	1	1	2	447	456	453	454	455	456	454	455	489	453	4	8	434	448	435	898	896	457	530
P14														0	3	3	4	4	4	3	3	3	4	4	5	3	3	2	447	456	453	454	455	456	454	455	489	453	4	8	434	448	435	898	896	457	530
P15															0	0	1	1	1	0	2	2	3	3	4	0	0	1	446	455	452	453	454	455	453	454	488	452	3	7	433	447	434	897	895	456	529
P16																0	1	1	1	0	2	2	3	3	4	0	0	1	446	455	452	453	454	455	453	454	488	452	3	7	433	447	434	897	895	456	529
P17																	0	2	2	1	3	3	4	4	5	1	1	2	447	456	453	454	455	456	454	455	489	453	4	8	434	448	435	898	896	457	530
P18																		0	2	1	3	3	4	4	5	1	1	2	447	456	453	454	455	456	454	455	489	453	4	8	434	448	435	898	896	457	530
P19																			0	1	3	3	4	4	5	1	1	2	447	456	453	454	455	456	454	455	489	453	4	8	434	448	435	898	896	457	530
P20																				0	2	2	3	3	4	0	0	1	446	455	452	453	454	455	453	454	488	452	3	7	433	447	434	897	895	456	529
P21																					0	0	3	1	2	2	2	1	444	453	450	451	452	453	451	452	486	450	1	5	431	445	432	895	893	454	527
P22																						0	3	1	2	2	2	1	444	453	450	451	452	453	451	452	486	450	1	5	431	445	432	895	893	454	527
E1																							0	4	5	3	3	2	447	456	453	454	455	456	454	455	489	453	4	8	434	448	435	898	896	457	530
E2																								0	3	3	3	2	445	454	451	452	453	454	452	453	487	451	2	6	432	446	433	896	894	455	528
E3																									0	4	4	3	446	455	452	453	454	455	453	454	488	452	3	7	433	447	434	897	895	456	529
E4																										0	0	1	446	455	452	453	454	455	453	454	488	452	3	7	433	447	434	897	895	456	529
E5																											0	1	446	455	452	453	454	455	453	454	488	452	3	7	433	447	434	897	895	456	529
E6																												0	445	454	451	452	453	454	452	453	487	451	2	6	432	446	433	896	894	455	528
E7																													0	25	22	25	24	25	23	24	199	22	443	441	37	3	40	615	613	26	101
H1																														0	3	6	5	24	4	5	204	3	452	450	46	26	49	624	622	25	100
H2																															0	3	2	21	1	2	201	0	449	447	43	23	46	621	619	22	97
H3																																0	5	24	4	5	204	3	450	448	46	26	49	624	622	25	100
H4																																	0	23	3	2	203	2	451	449	45	25	48	623	621	24	99
H5																																		0	22	23	206	21	452	450	46	26	49	624	622	7	82
H6																																			0	3	202	1	450	448	44	24	47	622	620	23	98
H7																																				0	203	2	451	449	45	25	48	623	621	24	99
H8																																					0	201	485	483	182	200	185	698	696	207	280
H9																																						0	449	447	43	23	46	621	619	22	97
H10																																							0	4	430	444	431	894	892	453	526
H11																																								0	428	442	429	892	890	451	524
H12																																									0	38	23	602	600	47	120
H13																																										0	41	616	614	27	102
H14																																											0	603	601	50	123
H15																																												0	44	625	698
H16																																													0	623	696
H17																																														0	83
H18																																															0
												SNP differences					0-10			11-100			>101

## Sheet: Blad1
Table S2. Single nucleotide polymorphism matrix over all isolates created with the 1928 diagnostics platform.
-	P1	P2	P3	P4	P5	P6	P7	P8	P9	P10	P11	P12	P13	P14	P15	P16	P17	P18	P19	P20	P21	P22	E1	E2	E3	E4	E5	E6	E7	H1	H2	H3	H4	H5	H6	H7	H8	H9	H10	H11	H12	H13	H14	H15	H16	H17	H18
P1	0	1	3	1	2	0	0	0	2	2	1	2	2	2	1	1	2	2	2	1	1	1	2	2	3	1	1	0	445	454	451	452	453	454	452	453	487	451	2	6	432	446	433	896	894	455	528
P2		0	4	2	1	1	1	1	1	1	0	1	1	3	0	0	1	1	1	0	2	2	3	3	4	0	0	1	446	455	452	453	454	455	453	454	488	452	3	7	433	447	434	897	895	456	529
P3			0	4	5	3	3	3	5	5	4	5	5	5	4	4	5	5	5	4	4	4	5	5	6	4	4	3	448	457	454	455	456	457	455	456	490	454	5	9	435	449	436	899	897	458	531
P4				0	3	1	1	1	3	3	2	3	3	3	2	2	3	3	3	2	2	2	3	3	4	2	2	1	446	455	452	453	454	455	453	454	488	452	3	7	433	447	434	897	895	456	529
P5					0	2	2	2	2	2	1	2	2	4	1	1	2	2	2	1	3	3	4	4	5	1	1	2	447	456	453	454	455	456	454	455	489	453	4	8	434	448	435	898	896	457	530
P6						0	0	0	2	2	1	2	2	2	1	1	2	2	2	1	1	1	2	2	3	1	1	0	445	454	451	452	453	454	452	453	487	451	2	6	432	446	433	896	894	455	528
P7							0	0	2	2	1	2	2	2	1	1	2	2	2	1	1	1	2	2	3	1	1	0	445	454	451	452	453	454	452	453	487	451	2	6	432	446	433	896	894	455	528
P8								0	2	2	1	2	2	2	1	1	2	2	2	1	1	1	2	2	3	1	1	0	445	454	451	452	453	454	452	453	487	451	2	6	432	446	433	896	894	455	528
P9									0	0	1	2	2	4	1	1	2	2	2	1	3	3	4	4	5	1	1	2	447	456	453	454	455	456	454	455	489	453	4	8	434	448	435	898	896	457	530
P10										0	1	2	2	4	1	1	2	2	2	1	3	3	4	4	5	1	1	2	447	456	453	454	455	456	454	455	489	453	4	8	434	448	435	898	896	457	530
P11											0	1	1	3	0	0	1	1	1	0	2	2	3	3	4	0	0	1	446	455	452	453	454	455	453	454	488	452	3	7	433	447	434	897	895	456	529
P12												0	2	4	1	1	2	2	2	1	3	3	4	4	5	1	1	2	447	456	453	454	455	456	454	455	489	453	4	8	434	448	435	898	896	457	530
P13													0	4	1	1	2	2	2	1	3	3	4	4	5	1	1	2	447	456	453	454	455	456	454	455	489	453	4	8	434	448	435	898	896	457	530
P14														0	3	3	4	4	4	3	3	3	4	4	5	3	3	2	447	456	453	454	455	456	454	455	489	453	4	8	434	448	435	898	896	457	530
P15															0	0	1	1	1	0	2	2	3	3	4	0	0	1	446	455	452	453	454	455	453	454	488	452	3	7	433	447	434	897	895	456	529
P16																0	1	1	1	0	2	2	3	3	4	0	0	1	446	455	452	453	454	455	453	454	488	452	3	7	433	447	434	897	895	456	529
P17																	0	2	2	1	3	3	4	4	5	1	1	2	447	456	453	454	455	456	454	455	489	453	4	8	434	448	435	898	896	457	530
P18																		0	2	1	3	3	4	4	5	1	1	2	447	456	453	454	455	456	454	455	489	453	4	8	434	448	435	898	896	457	530
P19																			0	1	3	3	4	4	5	1	1	2	447	456	453	454	455	456	454	455	489	453	4	8	434	448	435	898	896	457	530
P20																				0	2	2	3	3	4	0	0	1	446	455	452	453	454	455	453	454	488	452	3	7	433	447	434	897	895	456	529
P21																					0	0	3	1	2	2	2	1	444	453	450	451	452	453	451	452	486	450	1	5	431	445	432	895	893	454	527
P22																						0	3	1	2	2	2	1	444	453	450	451	452	453	451	452	486	450	1	5	431	445	432	895	893	454	527
E1																							0	4	5	3	3	2	447	456	453	454	455	456	454	455	489	453	4	8	434	448	435	898	896	457	530
E2																								0	3	3	3	2	445	454	451	452	453	454	452	453	487	451	2	6	432	446	433	896	894	455	528
E3																									0	4	4	3	446	455	452	453	454	455	453	454	488	452	3	7	433	447	434	897	895	456	529
E4																										0	0	1	446	455	452	453	454	455	453	454	488	452	3	7	433	447	434	897	895	456	529
E5																											0	1	446	455	452	453	454	455	453	454	488	452	3	7	433	447	434	897	895	456	529
E6																												0	445	454	451	452	453	454	452	453	487	451	2	6	432	446	433	896	894	455	528
E7																													0	25	22	25	24	25	23	24	199	22	443	441	37	3	40	615	613	26	101
H1																														0	3	6	5	24	4	5	204	3	452	450	46	26	49	624	622	25	100
H2																															0	3	2	21	1	2	201	0	449	447	43	23	46	621	619	22	97
H3																																0	5	24	4	5	204	3	450	448	46	26	49	624	622	25	100
H4																																	0	23	3	2	203	2	451	449	45	25	48	623	621	24	99
H5																																		0	22	23	206	21	452	450	46	26	49	624	622	7	82
H6																																			0	3	202	1	450	448	44	24	47	622	620	23	98
H7																																				0	203	2	451	449	45	25	48	623	621	24	99
H8																																					0	201	485	483	182	200	185	698	696	207	280
H9																																						0	449	447	43	23	46	621	619	22	97
H10																																							0	4	430	444	431	894	892	453	526
H11																																								0	428	442	429	892	890	451	524
H12																																									0	38	23	602	600	47	120
H13																																										0	41	616	614	27	102
H14																																											0	603	601	50	123
H15																																												0	44	625	698
H16																																													0	623	696
H17																																														0	83
H18																																															0
												SNP diffrences					0-10			11-100			>101
